# Supplementary material for: Disproportionality Analysis of Renal Adverse Events Associated with a Combination of Immune Checkpoint Inhibitors and Acid-Suppressing Agents—A Pharmacovigilance Study Based on the FAERS Database
Source: J Clin Med. 2025 May 20;14(10):3581. doi: 10.3390/jcm14103581 (PMC12112296; doi:10.3390/jcm14103581)
Supplement: Supplementary file 1 [file jcm-14-03581-s001.zip]

Archive with 1 entries (1 files):
- jcm-3595971-supplementary.pdf
